# Supplementary material for: Slip on a mapped normal fault for the 28th December 1908 Messina earthquake (Mw 7.1) in Italy
Source: Sci Rep. 2019 Apr 24;9:6481. doi: 10.1038/s41598-019-42915-2 (PMC6482148; doi:10.1038/s41598-019-42915-2)
Supplement: Supplementary file 2 — ESM1 [file 41598_2019_42915_MOESM2_ESM.xlsx]

## Sheet: Sorted values
Measured					Measured	Sorted N-S				Measured but filtered and sorted							Measured sorted					Modelling						Messina-Taormina Fault		Messina-Taormina Fault		Messina-Taormina Fault		Messina-Taormina Fault		Messina-Taormina Fault		Messina-Taormina Fault				Messina-Taormina Fault		Messina-Taormina Fault		Messina-Taormina Fault		Messina-Taormina Fault
																						Slip in model						7		6.5		6		5		4.75		4.5				4		4		4		4
																						Dip in model						90		85		80		70		70		70				70		65		60		55
	South-North	East-West	Uplift (m)			South-North	East-West	Uplift (m)			South-North	East-West	Uplift (m)	Removed data	Removed data			South-North	East-West	Uplift (m)								90 dip, 7m slip		85 dip, 6.5m slip		80 dip, 6m slip		70 dip, 5m slip		70 dip, 4.75m slip		70 dip, 4.5m slip				70 dip, 4m slip		65 dip, 4m slip		60 dip, 4m slip		55 dip, 4m slip
1	4197000	566975	0.128		114	4253798	578333	0		66		540510		4231783	-0.029		66	4231783	540510	-0.029								0.2		0.16		0.15		0.1		0.1		0.11				0.08		0.07		0.06		0.045
2	4197246	569175	0.126		113	4253572	578513	-0.001		65		540854		4231305	-0.024		65	4231305	540854	-0.024								0.21		0.17		0.15		0.1		0.11		0.11				0.08		0.08		0.07		0.05
3	4198159	566350	0.131		112	4253156	578530	0.001		64		541534		4231265	-0.021		64	4231265	541534	-0.021								0.22		0.18		0.16		0.1		0.12		0.11				0.08		0.08		0.07		0.05
4	4199209	563229	0.043		111	4252767	577796	0.001		59		543300		4230175	-0.003		59	4230175	543300	-0.003								0.3		0.27		0.22		0.15		0.14		0.15				0.11		0.1		0.08		0.07
5	4199217	562263	-0.071		110	4251928	577778	0.005		61		543361		4230499	-0.026		61	4230499	543361	-0.026								0.29		0.24		0.2		0.15		0.14		0.13				0.11		0.1		0.08		0.06
6	4201720	559822	-0.026		109	4251770	577316	0.002		55		543403		4229620	0.002		55	4229620	543403	0.002								0.35		0.27		0.25		0.15		0.15		0.15				0.125		0.12		0.08		0.07
7	4201873	559650	-0.067		108	4250427	577106	0.002		56		543523		4229732	-0.003		56	4229732	543523	-0.003								0.33		0.27		0.21		0.15		0.14		0.15				0.125		0.1		0.08		0.07
8	4202647	558438	-0.088		107	4249639	576946	-0.002		54		543623		4229562	0		54	4229562	543623	0								0.35		0.27		0.25		0.15		0.15		0.15				0.125		0.12		0.08		0.07
9	4203470	557770	-0.152		106	4248946	575993	-0.006		57		543723		4229732	0.007		57	4229732	543723	0.007								0.33		0.27		0.23		0.15		0.15		0.15				0.125		0.12		0.08		0.07
10	4204810	557522	-0.232		105	4247860	575537	0.001		58		543873		4229892	0.005		58	4229892	543873	0.005								0.33		0.27		0.23		0.15		0.15		0.15				0.125		0.12		0.08		0.07
11	4206146	556301	-0.359		104	4247721	575840	-0.001		48		544153		4228972	-0.005		48	4228972	544153	-0.005								0.38		0.31		0.25		0.18		0.17		0.16				0.15		0.125		0.09		0.08
12	4206944	556200	-0.336		103	4245968	575595	0.003		60		544258		4230339	0.004		60	4230339	544258	0.004								0.33		0.26		0.23		0.15		0.15		0.14				0.11		0.11		0.08		0.07
13	4208464	557600	-0.392		102	4245445	575340	0.014		82		544684		4234830	-0.013		82	4234830	544684	-0.013								0.17		0.15		0.13		0.09		0.09		0.08				0.08		0.07		0.06		0.045
14	4209133	557722	-0.305		101	4244839	575496	0.022		85		544699		4235240	-0.003		85	4235240	544699	-0.003								0.16		0.14		0.12		0.08		0.09		0.08				0.07		0.06		0.06		0.04
15	4210126	557564	-0.288		100	4244273	575680	0.027		81		544816		4234798	-0.01		81	4234798	544816	-0.01								0.17		0.15		0.13		0.09		0.09		0.08				0.08		0.07		0.06		0.045
16	4210746	557583	-0.241		99	4243797	574772	0.027		84		544850		4235122	-0.01		84	4235122	544850	-0.01								0.16		0.15		0.12		0.09		0.09		0.08				0.07		0.06		0.06		0.045
17	4211718	556986	-0.354		98	4243619	574535	0.028		46		544904		4228540	-0.078		46	4228540	544904	-0.078								0.42		0.35		0.3		0.2		0.18		0.18				0.17		0.14		0.1		0.08
18	4213308	557194	-0.481		97	4243420	573529	0.019		79		544980		4234464	-0.008		79	4234464	544980	-0.008								0.18		0.16		0.13		0.09		0.09		0.09				0.08		0.06		0.06		0.045
19	4213882	556376	-0.502		96	4241910	574236	-0.008		45		545204		4228500	-0.053		45	4228500	545204	-0.053								0.45		0.35		0.3		0.2		0.18		0.18				0.175		0.15		0.11		0.08
20	4215425	555527	-0.581		95	4241550	573517	0.022		68		545286		4232110	-0.005		68	4232110	545286	-0.005								0.25		0.225		0.19		0.13		0.125		0.12				0.1		0.1		0.07		0.06
21	4216455	555397	-0.54		94	4239941	573279	0.026		71		545346		4232800	-0.014		71	4232800	545346	-0.014								0.25		0.2		0.17		0.12		0.12		0.11				0.1		0.08		0.06		0.05
22	4216985	555357	-0.522		93	4239668	572492	0.021		49		545384		4229100	-0.066		49	4229100	545384	-0.066								0.4		0.35		0.27		0.19		0.18		0.17				0.15		0.13		0.1		0.08
23	4217658	556422	-0.38		92	4239648	573630	0.022		47		545404		4228760	-0.065		47	4228760	545404	-0.065								0.42		0.35		0.3		0.19		0.18		0.17				0.16		0.14		0.1		0.08
24	4217688	556122	-0.46		91	4238967	572326	0.018		72		545426		4233150	-0.011		72	4233150	545426	-0.011								0.25		0.18		0.16		0.12		0.11		0.11				0.09		0.08		0.06		0.05
25	4217928	556632	-0.383		90	4238370	571248	-0.002		51		545504		4229350	-0.068		51	4229350	545504	-0.068								0.4		0.325		0.27		0.19		0.18		0.17				0.15		0.13		0.1		0.09
26	4218678	557115	-0.325		89	4238227	571288	0.001		43		545640		4228290	-0.04		43	4228290	545640	-0.04								0.45		0.38		0.32		0.2		0.2		0.18				0.175		0.15		0.11		0.09
27	4220924	557802	-0.417		88	4238164	571977	0.011		52		545794		4229430	-0.097		52	4229430	545794	-0.097								0.4		0.325		0.28		0.19		0.18		0.17				0.15		0.13		0.1		0.09
28	4221673	557557	-0.297		87	4237487	570718	0.001		53		546194		4229450	-0.127		53	4229450	546194	-0.127								0.4		0.33		0.28		0.19		0.18		0.17				0.15		0.13		0.1		0.09
29	4222777	558800	-0.357		86	4235974	567789	-0.021		39		548329		4227546	-0.71		39	4227546	548329	-0.71								0.53		0.45		0.37		0.24		0.23		0.22				0.2		0.17		0.15		0.1
30	4223170	558100	-0.386		85	4235240	544699	-0.003		44		548489		4228336	-0.663		44	4228336	548489	-0.663								0.48		0.4		0.35		0.22		0.22		0.2				0.18		0.16		0.12		0.09
31	4223217	558140	-0.383		84	4235122	544850	-0.01		40		549483		4227749	-0.644		40	4227749	549483	-0.644								0.5		0.4		0.35		0.22		0.2		0.21				0.2		0.15		0.12		0.07
32	4223658	557549	-0.358		83	4234959	566937	-0.037		37		549723		4227414	-0.675		37	4227414	549723	-0.675								0.5		0.4		0.35		0.22		0.2		0.2				0.2		0.15		0.15		0.07
33	4224374	556952	-0.354		82	4234830	544684	-0.013		22	4216985	555357	-0.522				22	4216985	555357	-0.522								-0.56		-0.56		-0.55		-0.55		-0.525		-0.5				-0.45		-0.5		-0.55		-0.45
34	4224544	556902	-0.332		81	4234798	544816	-0.01		21	4216455	555397	-0.54				21	4216455	555397	-0.54								-0.56		-0.56		-0.55		-0.55		-0.525		-0.5				-0.45		-0.5		-0.55		-0.45
35	4225574	556667	-0.485		80	4234562	565711	-0.058		42	4228209	555513	-0.389				42	4228209	555513	-0.389								-0.375		-0.36		-0.35		-0.32		-0.32		-0.3				-0.26		-0.28		-0.3		-0.2
36	4226494	556379	-0.384		79	4234464	544980	-0.008		20	4215425	555527	-0.581				20	4215425	555527	-0.581								-0.55		-0.55		-0.55		-0.55		-0.5		-0.5				-0.45		-0.5		-0.5		-0.45
37	4227414	549723	-0.675		78	4234362	565710	-0.08		41	4227789	555639	-0.425				41	4227789	555639	-0.425								-0.38		-0.37		-0.35		-0.34		-0.325		-0.32				-0.275		-0.3		-0.3		-0.25
38	4227444	555959	-0.383		77	4233987	562601	-0.124		50	4229231	555650	-0.299				50	4229231	555650	-0.299								-0.33		-0.325		-0.3		-0.27		-0.27		-0.26				-0.225		-0.25		-0.25		-0.175
39	4227546	548329	-0.71		76	4233650	560337	-0.157		62	4230789	555912	-0.288				62	4230789	555912	-0.288								-0.27		-0.25		-0.25		-0.2		-0.2		-0.2				-0.2		-0.18		-0.2		-0.1
40	4227749	549483	-0.644		75	4233597	562401	-0.13		63	4231255	555948	-0.259				63	4231255	555948	-0.259								-0.25		-0.23		-0.23		-0.19		-0.18		-0.2				-0.16		-0.15		-0.15		-0.1
41	4227789	555639	-0.425		74	4233550	563515	-0.093		38	4227444	555959	-0.383				38	4227444	555959	-0.383								-0.38		-0.37		-0.36		-0.34		-0.325		-0.32				-0.275		-0.3		-0.35		-0.25
42	4228209	555513	-0.389		73	4233397	559958	-0.184		24	4217688	556122	-0.46				24	4217688	556122	-0.46								-0.51		-0.5		-0.5		-0.5		-0.46		-0.45				-0.4		-0.45		-0.45		-0.4
43	4228290	545640	-0.04		72	4233150	545426	-0.011		12	4206944	556200	-0.336				12	4206944	556200	-0.336								-0.39		-0.37		-0.39		-0.35		-0.325		-0.3				-0.275		-0.3		-0.3		-0.3
44	4228336	548489	-0.663		71	4232800	545346	-0.014		11	4206146	556301	-0.359				11	4206146	556301	-0.359								-0.35		-0.35		-0.35		-0.33		-0.3		-0.3				-0.25		-0.275		-0.3		-0.275
45	4228500	545204	-0.053		70	4232700	558890	-0.18		19	4213882	556376	-0.502				19	4213882	556376	-0.502								-0.48		-0.475		-0.46		-0.45		-0.43		-0.45				-0.35		-0.4		-0.4		-0.35
46	4228540	544904	-0.078		69	4232350	558400	-0.222		36	4226494	556379	-0.384				36	4226494	556379	-0.384								-0.39		-0.375		-0.37		-0.35		-0.34		-0.32				-0.3		-0.3		-0.35		-0.25
47	4228760	545404	-0.065		68	4232110	545286	-0.005		23	4217658	556422	-0.38				23	4217658	556422	-0.38								-0.48		-0.48		-0.48		-0.48		-0.45		-0.42				-0.375		-0.4		-0.45		-0.35
48	4228972	544153	-0.005		67	4231839	556432	-0.253		67	4231839	556432	-0.253				67	4231839	556432	-0.253								-0.22		-0.2		-0.2		-0.15		-0.15		-0.15				-0.15		-0.15		-0.15		-0.05
49	4229100	545384	-0.066		66	4231783	540510	-0.029		25	4217928	556632	-0.383				25	4217928	556632	-0.383								-0.465		-0.46		-0.45		-0.45		-0.38		-0.4				-0.35		-0.4		-0.45		-0.35
50	4229231	555650	-0.299		65	4231305	540854	-0.024		35	4225574	556667	-0.485				35	4225574	556667	-0.485								-0.4		-0.38		-0.37		-0.35		-0.35		-0.34				-0.3		-0.32		-0.35		-0.25
51	4229350	545504	-0.068		64	4231265	541534	-0.021		34	4224544	556902	-0.332				34	4224544	556902	-0.332								-0.4		-0.38		-0.38		-0.37		-0.35		-0.35				-0.3		-0.325		-0.35		-0.26
52	4229430	545794	-0.097		63	4231255	555948	-0.259		33	4224374	556952	-0.354				33	4224374	556952	-0.354								-0.4		-0.39		-0.38		-0.37		-0.35		-0.35				-0.3		-0.325		-0.35		-0.26
53	4229450	546194	-0.127		62	4230789	555912	-0.288		17	4211718	556986	-0.354				17	4211718	556986	-0.354								-0.41		-0.4		-0.4		-0.4		-0.35		-0.35				-0.3		-0.35		-0.35		-0.3
54	4229562	543623	0		61	4230499	543361	-0.026		26	4218678	557115	-0.325				26	4218678	557115	-0.325								-0.44		-0.43		-0.42		-0.41		-0.4		-0.37				-0.325		-0.35		-0.4		-0.325
55	4229620	543403	0.002		60	4230339	544258	0.004		18	4213308	557194	-0.481				18	4213308	557194	-0.481								-0.41		-0.42		-0.4		-0.4		-0.36		-0.37				-0.3		-0.35		-0.35		-0.3
56	4229732	543523	-0.003		59	4230175	543300	-0.003		10	4204810	557522	-0.232				10	4204810	557522	-0.232								-0.28		-0.27		-0.25		-0.24		-0.22		-0.22				-0.2		-0.2		-0.2		-0.175
57	4229732	543723	0.007		58	4229892	543873	0.005		32	4223658	557549	-0.358				32	4223658	557549	-0.358								-0.375		-0.36		-0.35		-0.35		-0.33		-0.32				-0.3		-0.3		-0.35		-0.25
58	4229892	543873	0.005		56	4229732	543523	-0.003		28	4221673	557557	-0.297				28	4221673	557557	-0.297								-0.4		-0.39		-0.38		-0.36		-0.34		-0.34				-0.3		-0.3		-0.35		-0.26
59	4230175	543300	-0.003		57	4229732	543723	0.007		15	4210126	557564	-0.288				15	4210126	557564	-0.288								-0.35		-0.35		-0.35		-0.32		-0.3		-0.3				-0.25		-0.28		-0.3		-0.25
60	4230339	544258	0.004		55	4229620	543403	0.002		16	4210746	557583	-0.241				16	4210746	557583	-0.241								-0.36		-0.35		-0.35		-0.33		-0.3		-0.3				-0.25		-0.28		-0.3		-0.25
61	4230499	543361	-0.026		54	4229562	543623	0		13	4208464	557600	-0.392				13	4208464	557600	-0.392								-0.32		-0.32		-0.32		-0.3		-0.275		-0.26				-0.25		-0.25		-0.25		-0.225
62	4230789	555912	-0.288		53	4229450	546194	-0.127		14	4209133	557722	-0.305				14	4209133	557722	-0.305								-0.32		-0.325		-0.32		-0.3		-0.28		-0.26				-0.25		-0.25		-0.25		-0.23
63	4231255	555948	-0.259		52	4229430	545794	-0.097		9	4203470	557770	-0.152				9	4203470	557770	-0.152								-0.25		-0.24		-0.23		-0.2		-0.19		-0.18				-0.15		-0.17		-0.15		-0.15
64	4231265	541534	-0.021		51	4229350	545504	-0.068		27	4220924	557802	-0.417				27	4220924	557802	-0.417								-0.39		-0.375		-0.37		-0.35		-0.33		-0.33				-0.3		-0.3		-0.35		-0.25
65	4231305	540854	-0.024		50	4229231	555650	-0.299		30	4223170	558100	-0.386				30	4223170	558100	-0.386								-0.35		-0.34		-0.34		-0.325		-0.3		-0.3				-0.25		-0.275		-0.3		-0.23
66	4231783	540510	-0.029		49	4229100	545384	-0.066		31	4223217	558140	-0.383				31	4223217	558140	-0.383								-0.35		-0.34		-0.34		-0.32		-0.3		-0.3				-0.25		-0.275		-0.3		-0.23
67	4231839	556432	-0.253		48	4228972	544153	-0.005		69	4232350	558400	-0.222				69	4232350	558400	-0.222								-0.16		-0.15		-0.15		-0.11		-0.1		-0.1				-0.1		-0.1		-0.1		-0.05
68	4232110	545286	-0.005		47	4228760	545404	-0.065		8		558438		4202647	-0.088		8	4202647	558438	-0.088								-0.22		-0.21		-0.2		-0.16		-0.16		-0.15				-0.13		-0.14		-0.12		-0.1
69	4232350	558400	-0.222		46	4228540	544904	-0.078		29	4222777	558800	-0.357				29	4222777	558800	-0.357								-0.325		-0.3		-0.3		-0.29		-0.275		-0.26				-0.25		-0.25		-0.3		-0.2
70	4232700	558890	-0.18		45	4228500	545204	-0.053		70	4232700	558890	-0.18				70	4232700	558890	-0.18								-0.14		-0.12		-0.12		-0.1		-0.1		-0.09				-0.08		-0.08		-0.1		-0.03
71	4232800	545346	-0.014		44	4228336	548489	-0.663		7		559650		4201873	-0.067		7	4201873	559650	-0.067								-0.18		-0.17		-0.15		-0.12		-0.125		-0.12				-0.1		-0.1		-0.1		-0.07
72	4233150	545426	-0.011		43	4228290	545640	-0.04		6		559822		4201720	-0.026		6	4201720	559822	-0.026								-0.175		-0.16		-0.15		-0.12		-0.12		-0.11				-0.1		-0.1		-0.09		-0.06
73	4233397	559958	-0.184		42	4228209	555513	-0.389		73	4233397	559958	-0.184				73	4233397	559958	-0.184								-0.11		-0.09		-0.09		-0.06		-0.07		-0.06				-0.06		-0.05		-0.06		-0.01
74	4233550	563515	-0.093		41	4227789	555639	-0.425		76	4233650	560337	-0.157				76	4233650	560337	-0.157								-0.1		-0.08		-0.08		-0.05		-0.06		-0.05				-0.05		-0.05		-0.02		-0.01
75	4233597	562401	-0.13		40	4227749	549483	-0.644		5	4199217	562263	-0.071				5	4199217	562263	-0.071								-0.11		-0.1		-0.09		-0.07		-0.07		-0.07				-0.06		-0.05		-0.04		-0.02
76	4233650	560337	-0.157		39	4227546	548329	-0.71		75	4233597	562401	-0.13				75	4233597	562401	-0.13								-0.08		-0.07		-0.06		-0.04		-0.04		-0.04				-0.04		-0.03		-0.02		-0.01
77	4233987	562601	-0.124		38	4227444	555959	-0.383		77	4233987	562601	-0.124				77	4233987	562601	-0.124								-0.07		-0.06		-0.05		-0.04		-0.03		-0.03				-0.03		-0.03		-0.01		0
78	4234362	565710	-0.08		37	4227414	549723	-0.675		4		563229		4199209	0.043		4	4199209	563229	0.043								-0.1		-0.09		-0.08		-0.06		-0.06		-0.06				-0.05		-0.04		-0.03		-0.01
79	4234464	544980	-0.008		36	4226494	556379	-0.384		74	4233550	563515	-0.093				74	4233550	563515	-0.093								-0.07		-0.06		-0.05		-0.04		-0.03		-0.03				-0.03		-0.03		-0.01		0
80	4234562	565711	-0.058		35	4225574	556667	-0.485		78	4234362	565710	-0.08				78	4234362	565710	-0.08								-0.05		-0.04		-0.03		-0.02		-0.02		-0.02				-0.015		-0.012		0		0
81	4234798	544816	-0.01		34	4224544	556902	-0.332		80	4234562	565711	-0.058				80	4234562	565711	-0.058								-0.05		-0.04		-0.03		-0.01		-0.02		-0.02				-0.015		-0.011		0		0
82	4234830	544684	-0.013		33	4224374	556952	-0.354		3		566350		4198159	0.131		3	4198159	566350	0.131								-0.07		-0.06		-0.05		-0.03		-0.03		-0.03				-0.03		-0.025		-0.01		0
83	4234959	566937	-0.037		32	4223658	557549	-0.358		83	4234959	566937	-0.037				83	4234959	566937	-0.037								-0.04		-0.03		-0.02		-0.01		-0.01		-0.01				-0.01		-0.01		0		0
84	4235122	544850	-0.01		31	4223217	558140	-0.383		1		566975		4197000	0.128		1	4197000	566975	0.128								-0.06		-0.05		-0.05		-0.03		-0.03		-0.03				-0.02		-0.02		-0.01		0
85	4235240	544699	-0.003		30	4223170	558100	-0.386		86	4235974	567789	-0.021				86	4235974	567789	-0.021								-0.03		-0.02		-0.02		0		-0.01		-0.01				-0.005		0		0		0.01
86	4235974	567789	-0.021		29	4222777	558800	-0.357		2		569175		4197246	0.126		2	4197246	569175	0.126								-0.05		-0.04		-0.04		-0.02		-0.02		-0.02				-0.025		-0.015		-0.01		0
87	4237487	570718	0.001		28	4221673	557557	-0.297		87	4237487	570718	0.001				87	4237487	570718	0.001								-0.02		-0.01		-0.01		0		0		0				0		0		0		0.01
88	4238164	571977	0.011		27	4220924	557802	-0.417		90	4238370	571248	-0.002				90	4238370	571248	-0.002								-0.02		-0.01		-0.01		0		0		0				0		0		0		0.01
89	4238227	571288	0.001		26	4218678	557115	-0.325		89	4238227	571288	0.001				89	4238227	571288	0.001								-0.02		-0.01		-0.01		0		0		0				0		0		0		0.01
90	4238370	571248	-0.002		25	4217928	556632	-0.383		88	4238164	571977	0.011				88	4238164	571977	0.011								-0.02		-0.01		-0.01		0		0		0				0		0		0		0.01
91	4238967	572326	0.018		24	4217688	556122	-0.46		91	4238967	572326	0.018				91	4238967	572326	0.018								-0.015		-0.01		-0.005		0		0		0				0		0		0		0.01
92	4239648	573630	0.022		23	4217658	556422	-0.38		93	4239668	572492	0.021				93	4239668	572492	0.021								-0.015		-0.01		-0.005		0		0		0				0		0		0		0.01
93	4239668	572492	0.021		22	4216985	555357	-0.522		94	4239941	573279	0.026				94	4239941	573279	0.026								-0.015		-0.01		-0.005		0		0		0				0		0		0		0.01
94	4239941	573279	0.026		21	4216455	555397	-0.54		95	4241550	573517	0.022				95	4241550	573517	0.022								-0.01		-0.005		-0.005		0		0		0				0		0		0		0.01
95	4241550	573517	0.022		20	4215425	555527	-0.581		97	4243420	573529	0.019				97	4243420	573529	0.019								-0.01		-0.005		0		0		0		0				0		0		0.01		0.01
96	4241910	574236	-0.008		19	4213882	556376	-0.502		92	4239648	573630	0.022				92	4239648	573630	0.022								-0.015		-0.01		-0.005		0		0		0				0		0		0		0.01
97	4243420	573529	0.019		18	4213308	557194	-0.481		96	4241910	574236	-0.008				96	4241910	574236	-0.008								-0.01		-0.005		0		0		0		0				0		0		0.01		0.01
98	4243619	574535	0.028		17	4211718	556986	-0.354		98	4243619	574535	0.028				98	4243619	574535	0.028								-0.01		-0.005		0		0		0		0				0		0		0.01		0.01
99	4243797	574772	0.027		16	4210746	557583	-0.241		99	4243797	574772	0.027				99	4243797	574772	0.027								-0.01		-0.005		0		0		0		0				0		0		0.01		0.01
100	4244273	575680	0.027		15	4210126	557564	-0.288		102	4245445	575340	0.014				102	4245445	575340	0.014								-0.01		-0.005		0		0		0		0				0		0		0.01		0.01
101	4244839	575496	0.022		14	4209133	557722	-0.305		101	4244839	575496	0.022				101	4244839	575496	0.022								-0.01		-0.005		0		0		0		0				0		0		0.01		0.01
102	4245445	575340	0.014		13	4208464	557600	-0.392		105	4247860	575537	0.001				105	4247860	575537	0.001								-0.01		0		0		0		0		0				0		0		0.01		0.01
103	4245968	575595	0.003		12	4206944	556200	-0.336		103	4245968	575595	0.003				103	4245968	575595	0.003								-0.01		0		0		0		0		0				0		0		0.01		0.01
104	4247721	575840	-0.001		11	4206146	556301	-0.359		100	4244273	575680	0.027				100	4244273	575680	0.027								-0.01		-0.005		0		0		0		0				0		0		0.01		0.01
105	4247860	575537	0.001		10	4204810	557522	-0.232		104	4247721	575840	-0.001				104	4247721	575840	-0.001								-0.01		0		0		0		0		0				0		0		0.01		0.01
106	4248946	575993	-0.006		9	4203470	557770	-0.152		106	4248946	575993	-0.006				106	4248946	575993	-0.006								-0.01		0		0		0		0		0				0		0		0.01		0
107	4249639	576946	-0.002		8	4202647	558438	-0.088		107	4249639	576946	-0.002				107	4249639	576946	-0.002								-0.01		0		0		0		0		0				0		0		0		0
108	4250427	577106	0.002		7	4201873	559650	-0.067		108	4250427	577106	0.002				108	4250427	577106	0.002								-0.01		0		0		0		0		0				0		0		0		0
109	4251770	577316	0.002		6	4201720	559822	-0.026		109	4251770	577316	0.002				109	4251770	577316	0.002								-0.01		0		0		0		0		0				0		0		0		0
110	4251928	577778	0.005		5	4199217	562263	-0.071		110	4251928	577778	0.005				110	4251928	577778	0.005								-0.01		0		0		0		0		0				0		0		0		0
111	4252767	577796	0.001		4	4199209	563229	0.043		111	4252767	577796	0.001				111	4252767	577796	0.001								-0.01		0		0		0		0		0				0		0		0		0
112	4253156	578530	0.001		3	4198159	566350	0.131		114	4253798	578333	0				114	4253798	578333	0								-0.01		0		0		0		0		0				0		0		0		0
113	4253572	578513	-0.001		2	4197246	569175	0.126		113	4253572	578513	-0.001				113	4253572	578513	-0.001								-0.01		0		0		0		0		0				0		0		0		0
114	4253798	578333	0		1	4197000	566975	0.128		112	4253156	578530	0.001				112	4253156	578530	0.001								-0.01		0		0		0		0		0				0		0		0		0
													-0.186467
[truncated: 78 more columns]

## Sheet: Rake vs Misfit
Messina-Taormina Fault						Messina-Taormina Fault						Messina-Taormina Fault						Messina-Taormina Fault						Messina-Taormina Fault						Messina-Taormina Fault						Messina-Taormina Fault						Messina-Taormina Fault						Messina-Taormina Fault
5						5						5						5						5						5						5						5						5
70						70						70						70						70						70						70						70						70
70 dip, 5m slip , 95Dex	Misfit	Misft all +ve				70 dip, 5m slip , 100Dex	Misfit	Misft all +ve				70 dip, 5m slip , 105Dex	Misfit	Misft all +ve				70 dip, 5m slip , 110Dex	Misfit	Misft all +ve				70 dip, 5m slip , 115Dex	Misfit	Misft all +ve				70 dip, 5m slip , 120Dex	Misfit	Misft all +ve				70 dip, 5m slip , 125Dex	Misfit	Misft all +ve				70 dip, 5m slip , 130Dex	Misfit	Misft all +ve				70 dip, 5m slip , 135Dex	Misfit
0.09						0.09						0.09						0.08						0.08						0.07						0.07						0.06						0.05
0.1						0.09						0.09						0.09						0.08						0.08						0.07						0.07						0.06
0.1						0.1						0.1						0.09						0.09						0.08						0.08						0.07						0.06
0.13						0.13						0.13						0.12						0.12						0.11						0.11						0.1						0.09
0.13						0.13						0.13						0.12						0.11						0.11						0.1						0.09						0.09
0.14						0.14						0.14						0.13						0.13						0.12						0.12						0.11						0.1
0.14						0.14						0.14						0.13						0.13						0.12						0.12						0.11						0.1
0.14						0.14						0.14						0.13						0.13						0.13						0.12						0.11						0.1
0.14						0.14						0.14						0.13						0.13						0.12						0.12						0.11						0.1
0.14						0.14						0.14						0.13						0.13						0.12						0.12						0.11						0.1
0.16						0.16						0.16						0.15						0.15						0.14						0.14						0.13						0.12
0.14						0.14						0.14						0.13						0.12						0.12						0.11						0.11						0.1
0.08						0.08						0.08						0.07						0.07						0.07						0.06						0.06						0.05
0.075						0.07						0.07						0.07						0.065						0.06						0.06						0.05						0.045
0.08						0.08						0.08						0.07						0.07						0.07						0.06						0.06						0.05
0.08						0.07						0.07						0.07						0.065						0.065						0.06						0.055						0.05
0.18						0.18						0.18						0.17						0.17						0.16						0.15						0.14						0.13
0.09						0.08						0.08						0.08						0.07						0.07						0.065						0.06						0.055
0.18						0.18						0.18						0.17						0.17						0.16						0.15						0.14						0.13
0.12						0.12						0.12						0.11						0.1						0.1						0.09						0.09						0.08
0.11						0.11						0.11						0.11						0.1						0.09						0.09						0.08						0.07
0.17						0.17						0.17						0.16						0.15						0.15						0.14						0.13						0.12
0.18						0.18						0.18						0.17						0.17						0.16						0.15						0.14						0.13
0.1						0.1						0.1						0.1						0.09						0.09						0.08						0.08						0.07
0.17						0.17						0.17						0.16						0.16						0.15						0.14						0.13						0.12
0.19						0.19						0.19						0.18						0.18						0.17						0.16						0.15						0.14
0.17						0.17						0.17						0.16						0.16						0.15						0.14						0.13						0.12
0.17						0.17						0.17						0.16						0.16						0.15						0.14						0.13						0.125
0.23						0.23						0.23						0.22						0.21						0.21						0.19						0.18						0.17
0.21						0.21						0.21						0.2						0.19						0.19						0.18						0.16						0.15
0.21						0.21						0.22						0.2						0.19						0.2						0.18						0.16						0.15
0.21						0.21						0.22						0.2						0.19						0.2						0.18						0.16						0.15
-0.51	-0.012	0.012				-0.53	0.008	0.008				-0.54	0.018	0.018				-0.52	-0.002	0.002				-0.52	-0.002	0.002				-0.5	-0.022	0.022				-0.47	-0.052	0.052				-0.475	-0.047	0.047				-0.44	-0.082
-0.51	-0.03	0.03				-0.52	-0.02	0.02				-0.53	-0.01	0.01				-0.5	-0.04	0.04				-0.5	-0.04	0.04				-0.5	-0.04	0.04				-0.47	-0.07	0.07				-0.47	-0.07	0.07				-0.44	-0.1
-0.325	-0.064	0.064				-0.34	-0.049	0.049				-0.35	-0.039	0.039				-0.35	-0.039	0.039				-0.35	-0.039	0.039				-0.35	-0.039	0.039				-0.33	-0.059	0.059				-0.33	-0.059	0.059				-0.31	-0.079
-0.49	-0.091	0.091				-0.5	-0.081	0.081				-0.51	-0.071	0.071				-0.49	-0.091	0.091				-0.5	-0.081	0.081				-0.475	-0.106	0.106				-0.45	-0.131	0.131				-0.45	-0.131	0.131				-0.41	-0.171
-0.33	-0.095	0.095				-0.35	-0.075	0.075				-0.36	-0.065	0.065				-0.36	-0.065	0.065				-0.35	-0.075	0.075				-0.35	-0.075	0.075				-0.34	-0.085	0.085				-0.34	-0.085	0.085				-0.32	-0.105
-0.28	-0.019	0.019				-0.3	0.001	0.001				-0.31	0.011	0.011				-0.3	0.001	0.001				-0.3	0.001	0.001				-0.3	0.001	0.001				-0.29	-0.009	0.009				-0.3	0.001	0.001				-0.28	-0.019
-0.22	-0.068	0.068				-0.23	-0.058	0.058				-0.24	-0.048	0.048				-0.25	-0.038	0.038				-0.24	-0.048	0.048				-0.25	-0.038	0.038				-0.23	-0.058	0.058				-0.23	-0.058	0.058				-0.225	-0.063
-0.19	-0.069	0.069				-0.21	-0.049	0.049				-0.22	-0.039	0.039				-0.22	-0.039	0.039				-0.22	-0.039	0.039				-0.23	-0.029	0.029				-0.21	-0.049	0.049				-0.22	-0.039	0.039				-0.21	-0.049
-0.33	-0.053	0.053				-0.35	-0.033	0.033				-0.36	-0.023	0.023				-0.36	-0.023	0.023				-0.35	-0.033	0.033				-0.35	-0.033	0.033				-0.34	-0.043	0.043				-0.34	-0.043	0.043				-0.32	-0.063
-0.45	-0.01	0.01				-0.46	0	0				-0.47	0.01	0.01				-0.45	-0.01	0.01				-0.45	-0.01	0.01				-0.45	-0.01	0.01				-0.425	-0.035	0.035				-0.41	-0.05	0.05				-0.39	-0.07
-0.29	-0.046	0.046				-0.3	-0.036	0.036				-0.3	-0.036	0.036				-0.29	-0.046	0.046				-0.29	-0.046	0.046				-0.275	-0.061	0.061				-0.26	-0.076	0.076				-0.26	-0.076	0.076				-0.24	-0.096
-0.27	-0.089	0.089				-0.275	-0.084	0.084				-0.275	-0.084	0.084				-0.26	-0.099	0.099				-0.26	-0.099	0.099				-0.25	-0.109	0.109				-0.24	-0.119	0.119				-0.23	-0.129	0.129				-0.21	-0.149
-0.4	-0.102	0.102				-0.41	-0.092	0.092				-0.41	-0.092	0.092				-0.4	-0.102	0.102				-0.4	-0.102	0.102				-0.4	-0.102	0.102				-0.375	-0.127	0.127				-0.37	-0.132	0.132				-0.35	-0.152
-0.34	-0.044	0.044				-0.35	-0.034	0.034				-0.36	-0.024	0.024				-0.36	-0.024	0.024				-0.36	-0.024	0.024				-0.35	-0.034	0.034				-0.35	-0.034	0.034				-0.35	-0.034	0.034				-0.32	-0.064
-0.41	0.03	0.03				-0.43	0.05	0.05				-0.45	0.07	0.07				-0.43	0.05	0.05				-0.43	0.05	0.05				-0.41	0.03	0.03				-0.4	0.02	0.02				-0.4	0.02	0.02				-0.37	-0.01
-0.16	-0.093	0.093				-0.18	-0.073	0.073				-0.18	-0.073	0.073				-0.19	-0.063	0.063				-0.19	-0.063	0.063				-0.2	-0.053	0.053				-0.19	-0.063	0.063				-0.19	-0.063	0.063				-0.18	-0.073
-0.39	0.007	0.007				-0.41	0.027	0.027				-0.43	0.047	0.047				-0.41	0.027	0.027				-0.41	0.027	0.027				-0.4	0.017	0.017				-0.38	-0.003	0.003				-0.38	-0.003	0.003				-0.35	-0.033
-0.34	-0.145	0.145				-0.35	-0.135	0.135				-0.37	-0.115	0.115				-0.36	-0.125	0.125				-0.36	-0.125	0.125				-0.36	-0.125	0.125				-0.35	-0.135	0.135				-0.35	-0.135	0.135				-0.33	-0.155
-0.34	0.008	0.008				-0.36	0.028	0.028				-0.375	0.043	0.043				-0.35	0.018	0.018				-0.36	0.028	0.028				-0.35	0.018	0.018				-0.35	0.018	0.018				-0.35	0.018	0.018				-0.33	-0.002
-0.35	-0.004	0.004				-0.36	0.006	0.006				-0.375	0.021	0.021				-0.35	-0.004	0.004				-0.36	0.006	0.006				-0.35	-0.004	0.004				-0.35	-0.004	0.004				-0.35	-0.004	0.004				-0.33	-0.024
-0.325	-0.029	0.029				-0.34	-0.014	0.014				-0.34	-0.014	0.014				-0.33	-0.024	0.024				-0.33	-0.024	0.024				-0.32	-0.034	0.034				-0.3	-0.054	0.054				-0.3	-0.054	0.054				-0.28	-0.074
-0.36	0.035	0.035				-0.38	0.055	0.055				-0.4	0.075	0.075				-0.38	0.055	0.055				-0.38	0.055	0.055				-0.37	0.045	0.045				-0.35	0.025	0.025				-0.35	0.025	0.025				-0.33	0.005
-0.33	-0.151	0.151				-0.35	-0.131	0.131				-0.35	-0.131	0.131				-0.34	-0.141	0.141				-0.34	-0.141	0.141				-0.33	-0.151	0.151				-0.32	-0.161	0.161				-0.32	-0.161	0.161				-0.29	-0.191
-0.19	-0.042	0.042				-0.19	-0.042	0.042				-0.2	-0.032	0.032				-0.19	-0.042	0.042				-0.19	-0.042	0.042				-0.18	-0.052	0.052				-0.17	-0.062	0.062				-0.16	-0.072	0.072				-0.15	-0.082
-0.32	-0.038	0.038				-0.33	-0.028	0.028				-0.35	-0.008	0.008				-0.34	-0.018	0.018				-0.34	-0.018	0.018				-0.34	-0.018	0.018				-0.32	-0.038	0.038				-0.32	-0.038	0.038				-0.3	-0.058
-0.33	0.033	0.033				-0.34	0.043	0.043				-0.35	0.053	0.053				-0.35	0.053	0.053				-0.35	0.053	0.053				-0.35	0.053	0.053				-0.33	0.033	0.033				-0.325	0.028	0.028				-0.3	0.003
-0.27	-0.018	0.018				-0.275	-0.013	0.013				-0.29	0.002	0.002				-0.275	-0.013	0.013				-0.27	-0.018	0.018				-0.26	-0.028	0.028				-0.25	-0.038	0.038				-0.25	-0.038	0.038				-0.23	-0.058
-0.275	0.034	0.034				-0.29	0.049	0.049				-0.3	0.059	0.059				-0.28	0.039	0.039				-0.28	0.039	0.039				-0.27	0.029	0.029				-0.26	0.019	0.019				-0.26	0.019	0.019				-0.24	-0.001
-0.25	-0.142	0.142				-0.25	-0.142	0.142				-0.25	-0.142	0.142				-0.25	-0.142	0.142				-0.25	-0.142	0.142				-0.24	-0.152	0.152				-0.23	-0.162	0.162				-0.22	-0.172	0.172				-0.2	-0.192
-0.25	-0.055	0.055				-0.25	-0.055	0.055				-0.26	-0.045	0.045				-0.25	-0.055	0.055				-0.25	-0.055	0.055				-0.24	-0.065	0.065				-0.23	-0.075	0.075				-0.23	-0.075	0.075				-0.21	-0.095
-0.16	0.008	0.008				-0.17	0.018	0.018				-0.17	0.018	0.018				-0.16	0.008	0.008				-0.16	0.008	0.008				-0.15	-0.002	0.002				-0.14	-0.012	0.012				-0.14	-0.012	0.012				-0.12	-0.032
-0.31	-0.107	0.107				-0.33	-0.087	0.087				-0.33	-0.087	0.087				-0.34	-0.077	0.077				-0.325	-0.092	0.092				-0.33	-0.087	0.087				-0.32	-0.097	0.097				-0.31	-0.107	0.107				-0.3	-0.117
-0.28	-0.106	0.106				-0.3	-0.086	0.086				-0.31	-0.076	0.076				-0.3	-0.086	0.086				-0.31	-0.076	0.076				-0.3	-0.086	0.086				-0.29	-0.096	0.096				-0.29	-0.096	0.096				-0.26	-0.126
-0.28	-0.103	0.103				-0.3	-0.083	0.083				-0.31	-0.073	0.073				-0.3	-0.083	0.083				-0.31	-0.073	0.073				-0.3	-0.083	0.083				-0.29	-0.093	0.093				-0.29	-0.093	0.093				-0.26	-0.123
-0.1	-0.122	0.122				-0.12	-0.102	0.102				-0.13	-0.092	0.092				-0.12	-0.102	0.102				-0.13	-0.092	0.092				-0.15	-0.072	0.072				-0.14	-0.082	0.082				-0.15	-0.072	0.072				-0.14	-0.082
-0.14						-0.14						-0.14						-0.13						-0.13						-0.12						-0.12						-0.115						-0.1
-0.25	-0.107	0.107				-0.26	-0.097	0.097				-0.28	-0.077	0.077				-0.27	-0.087	0.087				-0.275	-0.082	0.082				-0.27	-0.087	0.087				-0.26	-0.097	0.097				-0.26	-0.097	0.097				-0.24	-0.117
-0.08	-0.1	0.1				-0.1	-0.08	0.08				-0.11	-0.07	0.07				-0.11	-0.07	0.07				-0.1	-0.08	0.08				-0.12	-0.06	0.06				-0.12	-0.06	0.06				-0.125	-0.055	0.055				-0.12	-0.06
-0.1						-0.1						-0.11						-0.1						-0.1						-0.09						-0.09						-0.09						-0.08
-0.1						-0.1						-0.1						-0.09						-0.09						-0.09						-0.09						-0.08						-0.07
-0.055	-0.129	0.129				-0.06	-0.124	0.124				-0.075	-0.109	0.109				-0.07	-0.114	0.114				-0.07	-0.114	0.114				-0.08	-0.104	0.104				-0.08	-0.104	0.104				-0.09	-0.094	0.094				-0.085	-0.099
-0.05	-0.107	0.107				-0.05	-0.107	0.107				-0.07	-0.087	0.087				-0.06	-0.097	0.097				-0.06	-0.097	0.097				-0.07	-0.087	0.087				-0.07	-0.087	0.087				-0.07	-0.087	0.087				-0.07	-0.087
-0.055	-0.016	0.016				-0.055	-0.016	0.016				-0.06	-0.011	0.011				-0.05	-0.021	0.021				-0.05	-0.021	0.021				-0.05	-0.021	0.021				-0.05	-0.021	0.021				-0.045	-0.026	0.026				-0.04	-0.031
-0.04	-0.09	0.09				-0.04	-0.09	0.09				-0.05	-0.08	0.08				-0.04	-0.09	0.09				-0.045	-0.085	0.085				-0.05	-0.08	0.08				-0.05	-0.08	0.08				-0.05	-0.08	0.08				-0.051	-0.079
-0.03	-0.094	0.094				-0.03	-0.094	0.094				-0.04	-0.084	0.084				-0.04	-0.084	0.084				-0.04	-0.084	0.084				-0.045	-0.079	0.079				-0.05	-0.074	0.074				-0.05	-0.074	0.074				-0.05	-0.074
-0.05						-0.05						-0.05						-0.045						-0.045						-0.04						-0.04						-0.04						-0.03
-0.03	-0.063	0.063				-0.03	-0.063	0.063				-0.04	-0.053	0.053				-0.035	-0.058	0.058				-0.04	-0.053	0.053				-0.04	-0.053	0.053				-0.045	-0.048	0.048				-0.045	-0.048	0.048				-0.04	-0.053
-0.01	-0.07	0.07				-0.015	-0.065	0.065				-0.02	-0.06	0.06				-0.02	-0.06	0.06				-0.02	-0.06	0.06				-0.02	-0.06	0.06				-0.02	-0.06	0.06				-0.02	-0.06	0.06				-0.02	-0.06
-0.01	-0.048	0.048				-0.015	-0.043	0.043				-0.02	-0.038	0.038				-0.02	-0.038	0.038				-0.02	-0.038	0.038				-0.02	-0.038	0.038				-0.02	-0.038	0.038				-0.02	-0.038	0.038				-0.02	-0.038
-0.03						-0.03						-0.03						-0.03						-0.025						-0.025						-0.025						-0.025						-0.02
-0.005	-0.032	0.032				-0.01	-0.027	0.027				-0.01	-0.027	0.027				-0.01	-0.027	0.027				-0.01	-0.027	0.027				-0.015	-0.022	0.022				-0.015	-0.022	0.022				-0.015	-0.022	0.022				-0.015	-0.022
-0.025						-0.025						-0.025						-0.02						-0.02						-0.02						-0.02						-0.02						-0.02
0	-0.021	0.021				-0.005	-0.016	0.016				-0.005	-0.016	0.016				-0.005	-0.016	0.016				-0.01	-0.011	0.011				-0.01	-0.011	0.011				-0.01	-0.011	0.011				-0.01	-0.011	0.011				-0.01	-0.011
-0.02						-0.02						-0.02						-0.02						-0.02						-0.02						-0.015						-0.015						-0.015
0	0.001	0.001				0	0.001	0.001				0	0.001	0.001				0	0.001	0.001				0	0.001	0.001				0	0.001	0.001				0	0.001	0.001				0	0.001	0.001				0	0.001
0	-0.002	0.002				0	-0.002	0.002				0	-0.002	0.002				0	-0.002	0.002				0	-0.002	0.002				0	-0.002	0.002				0	-0.002	0.002				0	-0.002	0.002				0	-0.002
0	0.001	0.001				0	0.001	0.001				0	0.001	0.001				0	0.001	0.001				0	0.001	0.001				0	0.001	0.001				0	0.001	0.001				0	0.001	0.001				0	0.001
0	0.011	0.011				0	0.011	0.011				0	0.011	0.011				0	0.011	0.011				0	0.011	0.011				0	0.011	0.011				0	0.011	0.011				0	0.011	0.011				0	0.011
0	0.018	0.018				0	0.018	0.018				0	0.018	0.018				0	0.018	0.018				0	0.018	0.018				0	0.018	0.018				0	0.018	0.018				0	0.018	0.018				0	0.018
0	0.021	0.021				0	0.021	0.021				0	0.021	0.021				0	0.021	0.021				0	0.021	0.021				0	0.021	0.021				0	0.021	0.021				0	0.021	0.021				0	0.021
0	0.026	0.026				0	0.026	0.026				0	0.026	0.026				0	0.026	0.026				0	0.026	0.026				0	0.026	0.026				0	0.026	0.026				0	0.026	0.026				0	0.026
0	0.022	0.022				0	0.022	0.022				0	0.022	0.022				0	0.022	0.022				0	0.022	0.022				0	0.022	0.022				0	0.022	0.022				0	0.022	0.022				0	0.022
0	0.019	0.019				0	0.019	0.019				0	0.019	0.019				0	0.019	0.019				0	0.019	0.019				0	0.019	0.019				0	0.019	0.019				0	0.019	0.019				0	0.019
0	0.022	0.022				0	0.022	0.022				0	0.022	0.022				0	0.022	0.022				0	0.022	0.022				0	0.022	0.022				0	0.022	0.022				0	0.022	0.022				0	0.022
0	-0.008	0.008				0	-0.008	0.008				0	-0.008	0.008				0	-0.008	0.008				0	-0.008	0.008				0	-0.008	0.008				0	-0.008	0.008				0	-0.008	0.008				0	-0.008
0	0.028	0.028				0	0.028	0.028				0	0.028	0.028				0	0.028	0.028				0	0.028	0.028				0	0.028	0.028				0	0.028	0.028				0	0.028	0.028				0	0.028
0	0.027	0.027				0	0.027	0.027				0	0.027	0.027				0	0.027	0.027				0	0.027	0.027				0	0.027	0.027				0	0.027	0.027				0	0.027	0.027				0	0.027
0	0.014	0.014				0	0.014	0.014				0	0.014	0.014				0	0.014	0.014				0	0.014	0.014				0	0.014	0.014				0	0.014	0.014				0	0.014	0.014				0	0.014
0	0.022	0.022				0	0.022	0.022				0	0.022	0.022				0	0.022	0.022				0	0.022	0.022				0	0.022	0.022				0	0.022	0.022				0	0.022	0.022				0	0.022
0	0.001	0.001				0	0.001	0.001				0	0.001	0.001				0	0.001	0.001				0	0.001	0.001				0	0.001	0.001				0	0.001	0.001				0	0.001	0.001				0	0.001
0	0.003	0.003				0	0.003	0.003				0	0.003	0.003				0	0.003	0.003				0	0.003	0.003				0	0.003	0.003				0	0.003	0.003				0	0.003	0.003				0	0.003
0	0.027	0.027				0	0.027	0.027				0	0.027	0.027				0	0.027	0.027				0	0.027	0.027				0	0.027	0.027				0	0.027	0.027				0	0.027	0.027				0	0.027
0	-0.001	0.001				0	-0.001	0.001				0	-0.001	0.001				0	-0.001	0.001				0	-0.001	0.001				0	-0.001	0.001				0	-0.001	0.001				0	-0.001	0.001				0	-0.001
0	-0.006	0.006				0	-0.006	0.006				0	-0.006	0.006				0	-0.006	0.006				0	-0.006	0.006				0	-0.006	0.006				0	-0.006	0.006				0	-0.006	0.006				0	-0.006
0	-0.002	0.002				0	-0.002	0.002				0	-0.002	0.002				0	-0.002	0.002				0	-0.002	0.002				0	-0.002	0.002				0	-0.002	0.002				0	-0.002	0.002				0	-0.002
0	0.002	0.002				0	0.002	0.002				0	0.002	0.002				0	0.002	0.002				0	0.002	0.002				0	0.002	0.002				0	0.002	0.002				0	0.002	0.002				0	0.002
0	0.002	0.002				0	0.002	0.002				0	0.002	0.002				0	0.002	0.002				0	0.002	0.002				0	0.002	0.002				0	0.002	0.002				0	0.002	0.002				0	0.002
0	0.005	0.005				0	0.005	0.005				0	0.005	0.005				0	0.005	0.005				0	0.005	0.005				0	0.005	0.005				0	0.005	0.005				0	0.005	0.005				0	0.005
0	0.001	0.001				0	0.001	0.001				0	0.001	0.001				0	0.001	0.001				0	0.001	0.001				0	0.001	0.001				0	0.001	0.001				0	0.001	0.001				0	0.001
0	0	0				0	0	0				0	0	0				0	0	0				0	0	0				0	0	0				0	0	0				0	0	0				0	0
0	-0.001	0.001				0	-0.001	0.001				0	-0.001	0.001				0	-0.001	0.001				0	-0.001	0.001				0	-0.001	0.001				0	-0.001	0.001				0	-0.001	0.001				0	-0.001
0	0.001	0.001				0	0.001	0.001				0	0.001	0.001				0	0.001	0.001				0	0.001	0.001				0	0.001	0.001				0	0.001	0.001				0	0.001	0.001				0	0.001
	-0.0322	0.04364					-0.0251333	0.04004					-0.0193333	0.0380267					-0.0246667	0.0386667					-0.0244	0.0388267					-0.0262	0.0386533					-0.0327333	0.0431067					-0.033	0.0432667					-0.0434533
	70						70						70						70						70						70						70						70						70
[truncated: 4 more columns]
